# Supplementary material for: Effects of Gas Type, Oil, Salts and Detergent on Formation and Stability of Air and Carbon Dioxide Bubbles Produced by Using a Nanobubble Generator
Source: Nanomaterials (Basel). 2023 Apr 27;13(9):1496. doi: 10.3390/nano13091496 (PMC10180106; doi:10.3390/nano13091496)
Supplement: Supplementary file 1 [file nanomaterials-13-01496-s001.zip]

Archive with 1 entries (1 files):
- nanomaterials-2352953-supplementary.pdf
